# Supplementary material for: Establishment and validation of a predictive model for mortality within 30 days in patients with sepsis-induced blood pressure drop: A retrospective analysis
Source: PLoS One. 2021 May 20;16(5):e0252009. doi: 10.1371/journal.pone.0252009 (PMC8136670; doi:10.1371/journal.pone.0252009)
Supplement: S1 Data — (CSV) [file pone.0252009.s006.csv]

gender	age	tumour	peritonitis	cr	plt	crp	wbc	albumin	H Failure	R Failure	death	bilirubin	consciousness disturbance
0	71	0	0	68	275	52.40000153	10.8	28.4	1	1	0	15.5	0
0	65	1	0	286	180	60.47999954	1	29.3	0	0	0	6	1
0	81	0	0	465	98	79	18.3	26.7	1	1	1	3	0
0	77	0	1	59	472	130.9900055	17.2	27.5	0	1	0	15.6	0
0	66	0	0	665	81	66.11000061	14.3	31.3	0	1	1	6.5	0
0	60	0	0	68	104	95.5	5.3	38.5	0	1	0	13.1	0
0	87	0	0	182	132	178.6999969	8.4	30.9	1	1	0	9.5	0
1	76	0	0	237	36	42.5	66.2	29.6	1	1	0	11	0
0	74	0	1	302	177	200	25.8	25.9	1	1	1	6.3	1
0	65	0	0	137	181	82.62999725	12.5	34.1	1	1	1	8.6	1
0	75	0	0	78	80	200	25.4	36.7	0	1	0	14	0
1	84	0	0	36	251	34	2.2	31.4	0	1	0	5.3	1
0	83	0	1	158	159	34.70000076	8.6	17.5	0	1	1	10.3	0
0	73	0	0	362	69	72.19999695	15	32.2	1	1	1	12.2	0
1	66	1	0	63	38	150.6999969	7.2	22.1	0	1	0	29.6	0
1	96	0	0	87	162	165.6000061	10.2	29.7	1	1	1	25	1
0	62	0	0	78	266	1.899999976	5.4	24.1	1	1	0	8.4	0
1	80	0	0	99	137	199.8000031	9.5	27.1	1	1	0	5.7	0
0	75	0	0	75	234	200	16.7	30.1	1	1	1	7.4	1
0	79	0	0	53	207	8.100000381	10.7	25.3	1	1	0	7.2	0
1	76	0	0	73	162	200	11.9	22.6	1	1	1	13.7	0
0	57	0	0	76	128	93.76000214	16	28.5	1	1	0	12.2	1
1	83	0	0	83	25	360	0.7	30.9	1	1	0	21.8	0
0	80	0	0	363	255	200	16.3	29.2	0	1	0	9	1
1	84	0	0	153	199	137	6.8	40.1	1	1	1	25.6	0
1	87	0	0	157	83	86.59999847	11.1	30.6	1	1	1	4.1	1
1	73	0	0	68	80	99.66000366	7.2	24	0	1	0	12.9	0
1	95	0	0	137	70	60.13000107	33.4	26.6	0	1	1	10.2	1
0	67	0	0	242	62	200	54.7	30.7	1	1	1	31.2	1
0	62	0	0	34	165	133.6999969	16.9	26.5	1	1	0	6	0
0	75	0	0	266	110	200	10.4	26.2	0	1	1	6.5	1
1	75	0	0	50	281	54.59999847	12.6	30.9	1	1	0	4.3	1
1	77	0	0	296	23	164.8000031	24.9	27.5	1	1	1	25.8	1
0	76	0	0	71	121	117.5999985	21.5	23.2	1	1	1	10.4	0
0	81	1	0	106	78	191	0.4	25.6	0	1	1	9.3	1
0	79	0	0	171	299	32.40999985	13.1	29.3	1	1	0	11.2	0
0	75	0	2	204	158	35.70000076	14.6	26.6	0	1	1	18.7	0
1	71	0	0	59	350	91.73000336	20.5	35.8	1	1	0	24.8	0
0	69	0	0	215	78	186.6999969	21.7	25	0	1	1	57.2	1
0	93	0	0	180	74	160.3000031	18.7	28.5	0	1	0	7.9	0
1	73	0	0	119	20	63	5.8	39.7	0	1	1	51.1	0
0	83	0	0	81	51	150	3.5	25	1	1	1	6.8	0
1	80	0	0	180	229	117.5999985	6.1	23.7	0	1	0	7.5	0
1	74	0	0	45	39	200	19.4	21.1	0	1	1	13.4	0
1	88	0	0	103	62	171.3000031	31.4	31	0	1	0	16.4	0
1	50	0	0	180	95	176.6000061	5	19.3	0	1	1	11.9	0
1	83	0	0	124	74	164.3000031	24.5	33.6	1	1	1	117.4	1
1	84	0	0	86	214	102.0999985	11.4	29.5	0	1	0	7.1	1
0	71	0	0	179	29	200	36.1	30.9	0	1	1	20	1
1	84	0	0	87	88	94.19999695	2.9	26.2	0	1	0	4.9	0
0	79	0	0	202	59	147.3999939	8.2	16.8	0	1	0	15.8	1
0	82	0	0	231	158	59.50999832	15.9	27.8	1	1	0	8.5	0
1	96	0	0	215	197	48.43999863	10.8	30.5	1	1	0	8.2	1
0	79	0	0	57	282	61	8.3	27.4	0	1	1	6.4	1
1	59	0	0	50	184	81.80999756	7.8	32.2	0	1	1	37.2	0
0	68	0	0	195	172	200	17.9	25.2	0	1	1	15.2	1
0	71	0	0	80	154	114.9000015	14.1	31.3	0	1	0	16.4	0
0	76	0	1	223	103	56.22999954	27.3	21.4	1	1	1	83.2	1
0	81	1	1	125	97	145.1999969	6.4	21.6	0	1	0	72.3	1
1	68	0	0	430	45	284.25	18.8	23.9	0	1	0	8.3	0
1	87	1	0	62	205	135.3000031	32.8	24.1	0	1	1	4.2	1
0	88	0	0	162	119	112.3000031	11.2	34.5	0	1	0	13.7	0
1	64	0	0	57	27	57.90000153	4.1	35.1	0	1	1	26.1	1
1	64	0	0	40	17	41.59999847	9.3	25.2	0	1	1	26.3	1
1	60	1	1	117	76	200	18.4	28.6	0	1	1	11.5	0
1	81	0	0	39	244	10.5	5	30.6	0	1	0	6.7	0
0	73	0	0	168	137	231.8999939	12.7	27	0	1	0	12.7	0
0	76	0	0	120	50	50	22.6	28.1	1	1	1	41.7	0
0	84	0	0	213	150	115.9000015	7.6	36.1	1	1	0	46.2	1
1	60	0	0	266	222	156.8000031	31	23.9	1	1	0	16.7	1
0	88	0	0	138	200	227.5	11.1	25.7	1	1	0	4.7	0
0	82	0	0	108	228	74.59999847	22.6	36.1	1	1	0	6.6	0
1	76	0	0	144	227	198.8999939	23.9	30.8	0	1	0	11.9	0
0	83	0	0	90	105	82	6.7	30.8	1	1	0	7.7	0
0	71	0	0	96	127	56.81000137	12	36.3	0	1	0	18.3	0
0	73	0	0	131	86	51.59999847	14.3	33.1	0	1	0	25.8	1
0	91	0	0	203	216	61.22000122	13.3	31.4	1	1	0	8.6	0
1	87	0	0	109	31	61	26.7	28.8	0	1	1	82.7	0
1	74	0	0	160	139	221.8000031	47.8	27.3	0	1	0	6.2	1
1	84	0	2	181	118	192.5	8	23.3	0	1	1	14.3	0
0	60	1	0	56	36	200	0.3	28	0	1	1	12.4	0
0	79	0	0	376	99	310	27.5	20.2	1	1	1	7.5	0
1	93	0	0	56	182	44.90000153	7.3	25.6	0	1	0	11.7	0
0	61	0	0	318	3	200	32.1	26.3	0	1	0	130	0
0	85	0	0	271	212	153.6999969	13.5	23.8	1	1	1	6.9	1
1	88	0	0	60	179	49.59999847	13.4	27.8	0	1	0	8	1
0	76	0	0	67	302	59.70000076	27.9	22.5	0	1	1	5	0
0	53	0	0	130	80	230	11.1	24.5	1	1	1	12	1
1	70	0	0	34	262	11.89999962	16.9	35.8	1	1	0	9.8	1
0	68	1	0	198	84	195.8000031	13.6	27.3	1	1	1	28.8	1
0	81	0	0	143	92	171.6000061	0.3	24.6	1	1	1	25.8	1
0	79	0	0	228	170	111.1999969	14.4	36.1	0	1	0	14.6	0
0	70	0	0	94	148	179.3999939	14.6	26.7	0	1	0	9.3	0
0	76	0	0	90	64	171.5	2.9	28	1	1	0	11.2	0
1	72	0	0	252	136	193	11.5	32.7	0	1	0	10.1	0
0	70	1	0	67	165	172.8999939	6.5	24.8	0	1	1	11.7	0
0	78	0	0	76	94	124.8000031	1.2	26.3	0	1	0	13	0
0	78	0	0	106	89	82.97000122	1.5	27.5	0	1	0	6.5	0
0	62	1	0	453	127	149.8999939	14.2	24.4	0	1	0	15.4	0
0	58	0	0	167	81	121.3000031	7.9	34.6	0	1	0	29.3	0
0	89	0	0	150	136	59.91999817	15.1	25.8	1	1	1	63.3	1
0	80	0	2	186	132	200	11.7	23.8	0	1	1	9.3	1
1	84	1	1	204	232	200	3	21.4	0	1	1	15.7	0
1	86	0	0	105	89	9.399999619	16	33.6	0	1	0	13.1	0
1	64	0	0	303	46	229.4700012	34.9	23.6	0	1	0	6.6	0
0	81	0	0	136	118	91.40000153	20.1	28.8	1	1	0	7	0
1	79	1	1	566	154	61.27000046	15.4	25.6	0	1	0	5	0
0	89	0	1	235	127	154.5	4.8	22.9	0	1	0	10.1	1
0	88	0	0	172	92	185.8000031	26.6	27.9	0	1	0	25.7	1
1	66	0	0	146	33	58.68000031	2.3	33.4	1	1	0	16.5	0
0	60	0	0	119	75	99.90000153	11.2	33.7	0	1	0	77.8	1
0	89	0	0	135	66	93.80000305	9.4	24.9	0	1	0	11.1	0
0	85	0	0	140	59	142.6999969	4.5	31.6	0	1	1	51	0
0	77	0	0	64	403	141.6999969	9.8	21.6	1	1	0	2.6	0
1	75	0	0	51	250	78.83999634	12.4	31.3	0	1	1	12.3	0
0	80	0	1	169	204	245	12.4	49.8	0	1	1	15	0
0	83	1	0	81	167	61.99000168	15.8	30.7	1	1	1	36.2	0
0	81	0	0	152	47	164.3999939	28.3	23.3	0	1	0	81.9	0
0	62	0	0	69	183	9.670000076	5.2	33.7	0	1	0	32.9	0
0	77	0	0	45	135	117.9000015	8.8	29	0	1	0	10.9	0
1	88	0	0	410	121	200	13.7	30.6	1	1	1	3.3	0
1	77	0	0	87	43	171.6000061	14.8	33.3	0	1	0	16	0
1	86	0	0	387	283	216	23.5	36.1	0	1	1	8.3	0
0	87	0	0	120	234	157.1000061	4.3	26.4	0	1	0	11.7	0
0	80	0	0	83	386	169.6000061	25.5	31.2	1	1	0	7.6	0
0	68	0	0	43	305	29.29999924	12.5	26.4	1	1	1	9.6	1
0	71	1	0	193	116	159.1900024	6.7	24.6	1	1	0	21.5	0
1	46	0	0	50	271	200	9	26	0	0	0	16.5	0
0	89	0	0	110	86	184.3300018	13.8	35.8	0	0	0	44.7	1
0	72	0	0	282	140	222.8999939	16.5	21	0	0	0	5.4	0
0	46	0	0	296	63	200	15.4	28.8	0	0	1	44.5	0
0	88	0	0	127	193	144.5	6.5	30.3	0	0	0	9.2	0
0	76	0	0	65	46	177.3000031	19.4	25.6	0	0	0	42.7	1
1	87	0	0	73	199	67.59999847	7	34.8	0	0	0	8.7	0
0	82	0	0	91	232	39.29999924	23.2	36.2	0	0	0	9.3	1
1	77	0	0	170	95	11.26000023	8.6	30.8	0	0	0	10.1	1
0	77	0	0	60	131	81.19999695	3.9	28.6	0	0	0	9.3	0
0	67	0	0	65	111	61.11999893	8.4	31.7	0	0	0	9.4	0
1	86	1	1	23	354	56.93999863	17.2	33.7	0	0	1	22.1	1
0	84	0	0	116	175	181.3999939	16.3	32.2	0	0	0	39.7	1
1	85	0	0	97	214	115.5999985	15	34.1	0	0	0	20	0
1	44	0	0	123	96	135	11.6	33.6	0	0	0	21.1	0
0	73	1	0	56	362	85.19999695	5.2	29.6	0	0	0	6.5	0
1	68	0	0	70	120	161.1999969	7.3	31.7	0	0	0	7.8	0
0	49	0	1	61	113	60.59999847	15.6	32.8	0	0	0	24.1	0
0	61	1	0	89	196	164.8999939	2	25.7	0	0	0	5.6	0
0	55	0	0	83	162	99.59999847	11.6	31.2	0	0	0	6.8	0
0	83	0	0	154	170	120.8000031	8.2	37.5	0	0	0	13.4	1
0	77	0	0	75	10	152.6999969	0.5	27.7	0	0	0	20.2	1
0	62	0	0	72	50	130.3000031	6.3	31.8	0	0	0	10.5	1
1	63	0	1	76	147	62.56999969	3.1	31.6	0	0	0	7.3	0
0	67	0	0	39	218	37.20000076	8	31.8	0	0	0	5.2	0
0	54	0	1	185	97	83	32.8	28.8	0	0	0	22.1	0
1	77	0	0	287	114	118.1999969	27.3	21.6	1	0	1	2.9	1
1	74	0	0	65	159	47.54999924	9	30.2	0	0	0	4.5	1
0	88	0	0	61	150	133.1000061	9.2	20.1	1	0	1	4.2	1
0	82	0	0	24	285	127	10.5	29.9	1	0	0	11.8	1
0	64	0	0	257	74	200	5.9	26.1	0	0	0	6.2	0
1	50	0	0	61	192	118.7200012	6.7	37.3	0	0	0	5.3	0
1	90	0	1	35	183	66.69999695	1.9	20	0	0	1	12.3	1
0	60	0	0	58	117	32.81000137	4.8	32.1	0	0	0	7	0
0	73	0	0	237	9	100	4.6	21.3	1	0	1	6.8	0
1	61	0	0	76	296	159	3.5	29.2	0	0	0	8.3	0
0	26	0	1	151	466	67.40000153	3.4	20.9	0	0	0	5	0
1	40	0	0	222	138	129	12.7	27.8	0	0	0	12.2	0
1	40	0	0	95	139	89.59999847	18.7	32.1	0	0	0	99.4	0
0	55	0	0	176	43	68	17.1	23	0	0	0	20	0
0	56	0	0	112	86	154.8000031	6.3	28.5	1	0	0	124.4	1
0	43	0	1	65	262	20.70000076	16.8	39.3	0	0	0	18.1	0
0	75	0	0	46	128	135.6999969	12.7	30.2	0	0	0	4	1
0	64	0	0	117	41	36.52000046	15.1	25.5	0	0	0	99.5	0
0	84	0	0	104	55	61.75999832	42	26.1	0	0	0	72.6	0
0	74	0	0	93	20	153.1999969	17.6	31.3	0	0	0	80.5	0
0	64	0	0	103	137	65.23000336	9	30.4	0	0	0	10.6	1
0	76	0	0	55	67	41.68999863	1.5	27.3	0	0	0	5.7	0
0	80	0	0	247	100	193.4900055	6	30	0	0	0	12.1	0
1	53	0	1	43	212	60.93999863	13.5	31.9	0	0	0	30.3	1
1	82	0	0	58	161	200	6.8	25.4	0	0	0	15.2	0
0	80	0	0	114	95	104	4.9	25.6	0	0	1	6.5	1
0	70	0	0	56	186	181	5.3	22.5	1	0	0	5.8	0
0	38	0	1	75	316	25.5	3.9	34.5	0	0	0	11.7	0
1	87	0	0	148	72	185.6000061	36.6	25.2	0	0	0	39	0
0	58	1	0	72	230	61	14.7	29.5	0	0	1	299	0
0	86	0	0	107	102	59.7	8.6	26.7	0	0	1	24	0
0	83	0	0	134	103	71.30000305	9.4	26.9	1	0	0	4.5	0
1	60	0	1	200	223	165.3000031	2.8	20.1	0	0	0	5.7	0
0	21	0	0	46	133	10.43000031	4.5	34.7	0	0	0	11.3	0
0	92	0	0	102	105	90.91000366	14.8	26.7	0	0	0	35.8	0
1	52	0	1	136	90	255.1000061	5.7	36.7	0	0	0	15.9	0
1	41	0	1	57	170	34.20000076	9.8	28.1	0	0	0	10	0
0	70	0	0	289	259	109.5999985	17.1	27.7	0	0	0	13.5	0
0	70	0	0	205	245	245.9700012	11.2	30.8	0	0	0	6.8	0
0	66	0	0	303	151	84.19999695	8.2	30.3	0	0	0	14.1	0
1	50	0	0	143	91	169.3500061	8.2	32.7	0	0	0	27.3	1
1	53	0	0	41	39	43.34000015	3.1	41.6	0	0	0	78.8	0
1	72	0	0	60	51	75.69999695	16.3	30.8	0	0	0	23.3	0
0	43	1	0	186	35	169.1999969	7.4	25	0	0	1	131.4	0
1	30	0	0	44	120	46.70000076	7.4	28.5	0	0	0	13.6	0
1	74	0	0	44	172	7	5.8	35.7	0	0	0	5.3	0
0	50	0	0	92	189	162.3000031	21.2	34	0	0	0	13.9	0
0	53	0	1	79	177	187.3999939	11.9	32.7	0	0	0	26	0
1	32	0	0	59	244	61.43999863	18.1	34.3	0	0	0	7.5	0
1	29	0	0	57	94	66.69999695	11.7	31.4	0	0	0	7.4	0
0	70	0	0	273	24	56.63999939	11.9	31	0	0	1	15	1
0	56	0	0	60	135	54.34999847	4.1	35.9	0	0	0	15.7	0
0	86	0	0	63	140	62.45000076	8.1	19.7	0	0	0	6.5	0
1	86	0	0	438	8	134.6000061	9.3	30.7	0	0	0	12.5	0
1	27	0	0	37	223	59.13000107	10.9	27.4	0	0	0	6.8	0
0	51	0	1	70	134	192	11	35.3	0	0	0	19.4	1
0	26	0	0	89	259	87.59999847	13.4	23.1	0	0	0	5.1	0
0	78	1	2	326	216	194	7.1	27.7	0	0	1	35.3	0
1	82	0	0	63	183	24.70000076	4.3	32.2	0	0	0	13.7	0
0	69	1	0	51	86	60.27000046	4.4	39	1	0	1	10.9	1
1	44	0	0	60	308	200	10.4	28.2	0	0	0	20	0
0	79	1	0	175	481	200	25	22	0	0	1	8.1	0
0	57	1	0	65	58	63.54000092	7.8	34.1	1	0	0	14.6	0
1	86	0	0	110	118	171.5	5.8	25.2	1	0	0	19.4	0
0	47	0	0	146	131	59.72000122	27.7	35.5	0	0	0	30.5	0
1	60	0	0	70	203	61.54999924	3.9	36.7	0	0	0	15.2	0
1	73	1	0	101	170	93.19999695	4.1	29.9	0	0	0	6.1	0
1	80	0	0	72	142	54.7	12.4	23	0	0	0	3	1
0	30	0	1	67	331	253.4900055	23.4	21.2	1	0	0	10.6	0
0	64	0	0	86	197	79.19999695	16.6	30.9	0	0	0	14	0
0	21	0	0	72	117	79.09999847	9.5	25.5	0	0	0	18.1	0
0	36	0	0	78	157	140.6999969	13.1	30.5	0	0	0	11.8	0
1	40	0	0	157	307	83.55999756	28.7	27.4	0	0	0	10.7	0
0	62	1	0	77	67	69.29000092	4.7	32.3	0	0	0	12.6	0
0	71	0	0	33	256	45.40000153	11.3	28.8	1	0	0	7	0
0	66	0	0	64	62	157.3999939	5.5	31.8	0	0	0	18.8	0
0	77	0	0	97	366	200	15.2	28.4	1	0	0	12.5	0
1	55	1	0	54	136	117.1999969	4.9	29.4	0	0	0	9.2	0
1	75	0	0	79	86	139.3999939	22.9	20	0	0	0	8	0
0	75	0	0	269	24	257.8999939	7.3	28.6	0	0	0	19	1
0	76	0	0	74	123	40.70000076	4.7	34.9	0	0	0	10	0
0	72	0	0	71	179	200	4.3	28.3	0	0	0	5.7	0
0	53	0	0	125	84	34.22000122	5.2	36.6	0	0	0	10.7	1
1	56	0	0	39	110	200	7.3	29.4	0	0	0	13.9	0
0	68	0	0	83	50	121.6	26.2	35	0	0	0	81.2	0
0	56	0	0	84	129	15.89999962	6.8	40.8	0	0	0	13.8	0
0	85	0	0	71	152	219.6999969	23	26.2	0	0	0	14.8	0
1	30	0	0	431	108	119.6999969	20.1	21	0	0	0	7.2	0
0	79	1	0	102	319	363.8999939	17	32.2	1	0	0	11.8	0
0	71	0	0	107	81	48.09999847	17.4	29.8	0	0	0	24.7	0
0	84	0	0	241	35	12.93999958	7.6	25.4	1	0	1	56.2	1
0	82	0	1	152	51	110	4	12.6	0	0	1	8.9	0
1	77	0	0	156	191	126	11.6	31.8	0	0	0	5.5	0
0	89	1	0	49	160	13.30000019	5.7	25	0	0	0	96.6	0
1	62	1	0	30	51	46.84000015	12.4	25.3	0	0	1	97.4	1
1	84	1	0	47	309	60.58000183	19.3	37	0	0	0	4.9	1
1	59	1	1	139	283	193.8000031	6.7	17.9	0	0	0	22	1
0	52	1	0	71	59	172	29.3	21	1	0	1	47	0
0	48	0	0	65	156	116.5999985	6.3	35.5	0	0	0	12.3	0
1	75	0	0	46	84	88.59999847	4.7	25.6	0	0	1	6.2	1
0	82	0	2	190	218	36.40000153	14.9	28.5	0	0	0	6.8	1
1	42	0	0	64	219	88.19999695	8	31.1	0	0	0	9	0
0	70	0	0	95	183	167.6000061	19	30	1	0	0	30.2	0
1	60	0	0	59	85	61.27999878	12.1	35.7	0	0	0	15.9	0
1	62	1	1	30	138	46.20000076	12.3	31.2	0	0	0	6.1	0
1	71	0	0	49	374	174.5	12.8	24	0	0	1	8.1	0
1	30	0	0	50	114	136.8000031	16	25.4	0	0	0	8.5	0
0	62	1	0	92	154	54.36999893	11.4	27.5	0	0	0	5.7	1
0	53	0	0	67	100	183.3000031	13.3	33.6	0	0	0	8.8	0
1	85	1	1	106	20	62.81000137	28.5	27.1	0	0	1	12.6	0
0	67	1	0	100	94	73	3.4	28	1	0	1	12	0
1	80	1	0	76	189	56.79000092	12.6	24.4	0	0	0	7	1
0	79	1	0	59	265	59.95000076	10.4	30.6	0	0	0	288.1	1
1	84	0	2	93	238	83.59999847	17.9	21.2	0	0	1	11.1	0
0	75	0	0	76	41	168.8000031	0.5	29.6	0	0	0	17.5	0
1	69	1	0	53	121	59.45000076	11.8	28.1	0	0	0	7.9	0
0	45	0	0	188	61	93	16.9	31.8	0	0	0	37.6	0
0	41	0	0	124	207	74.59999847	16.3	35.6	0	0	0	7.1	0
1	76	1	1	67	141	18.89999962	0.9	22.5	0	0	0	10.3	0
1	44	0	0	50	117	62.5	5.9	31.9	0	0	0	5.3	0
0	52	1	1	56	200	172.1000061	6.6	21	0	0	0	7.5	0
1	76	0	0	81	109	135	9.4	31.8	0	0	0	4.8	0
0	84	0	0	88	143	181	12	28.3	1	0	0	6.2	0
1	57	0	0	214	140	180.6999969	18.6	30.8	0	0	0	6.4	0
0	73	0	0	86	203	183.3999939	4.9	27.5	0	0	0	16.7	0
0	90	0	0	83	78	49.40000153	5.2	30.6	0	0	0	8.3	0
0	62	0	0	90	179	156.8000031	4.2	29.7	0	0	0	3.6	0
0	75	0	0	55	76	190.3000031	3.7	36.7	0	0	0	15.8	1
0	73	0	0	121	97	51.79999924	4	27	0	0	0	7.9	0
0	83	1	0	238	33	200	9.1	25	0	0	1	173.3	1
1	66	0	0	136	135	194.1000061	2.9	21.6	1	0	0	8.4	1
0	78	0	0	159	33	200	10.9	25.8	0	0	0	46.6	0
1	56	0	0	84	101	51.29999924	4.8	33.9	0	0	0	7.4	0
1	85	1	1	160	15	116.5999985	22.9	23.6	0	0	0	27.2	1
0	79	1	0	64	307	57.31000137	14.9	22.1	0	0	0	14.2	1
1	93	0	0	90	135	58.83000183	7.2	34.6	0	0	0	17.7	0
1	84	1	0	500	84	189	7.2	27.3	0	0	1	12.2	1
0	81	0	0	184	367	14.46000004	7.4	32	0	0	0	9.8	0
0	70	1	0	34	129	105.8000031	5.8	27.8	0	0	0	6.2	0
1	85	0	0	159	156	120	9	33.2	0	0	0	6.3	0
1	79	0	0	80	158	55.27999878	7.1	36.1	0	0	0	11.1	0
1	86	0	0	72	13	50	16.8	28.4	0	0	0	26.5	1
1	70	0	0	125	72	200	29.7	36.2	0	0	0	20.4	0
0	61	0	1	93	3	200	9.5	20	0	0	0	47.1	1
0	68	0	0	47	82	32.29999924	2.5	26.9	0	0	0	8.4	0
0	81	0	1	212	92	213	13.3	34	1	0	1	24.3	1
0	67	1	0	47	67	118	16	31.4	0	0	0	10.6	0
1	52	1	0	66	123	62.31000137	4.2	34	1	0	1	16.9	0
1	65	0	0	141	135	64.09999847	7.4	23.7	1	0	1	6.9	0
1	44	0	0	55	165	140	12.1	33.2	0	0	0	5.2	0
0	82	0	0	67	167	229	22.6	29.5	0	0	0	16.5	0
0	55	0	1	36	229	50.70999908	9.7	34.5	0	0	0	14.1	0
0	75	0	0	117	106	75.40000153	23.2	24.7	0	0	0	35.3	0
1	69	1	0	151	14	200	39.1	24.4	0	0	0	13.1	1
0	66	0	0	522	191	165.8000031	10.7	20.4	0	0	0	115.9	0
1	42	0	0	46	372	243.5	9.4	29.3	0	0	0	5.2	0
1	73	0	0	145	28	96	1.1	20	0	0	1	11	0
0	87	0	0	140	110	181.1000061	5.4	30.3	0	0	0	10.3	0
1	62	1	0	52	263	20.39999962	5.8	29.4	0	0	0	5.4	0
0	86	0	0	77	229	54.09999847	5.1	30.6	0	0	0	8.8	0
1	45	0	0	50	200	44.40000153	6.9	35.2	0	0	0	5.2	0
1	68	0	0	58	206	56.97000122	13.2	25.9	0	0	0	5	0
1	83	0	0	83	297	58.97000122	19.8	27	0	0	0	10	0
0	78	0	0	74	274	13	12.7	24.7	0	0	0	4.5	0
1	79	0	0	189	125	145.5	42.7	22	0	0	0	9.7	1
0	89	0	0	302	108	57.09000015	7.6	27.7	1	0	0	10.4	1
0	41	0	0	250	145	200.8000031	20.6	32.2	1	0	0	20.7	0
1	59	1	0	56	104	182.1399994	13.4	31.6	0	0	0	24.1	0
0	26	0	0	107	123	55.40000153	18.9	20.7	1	0	0	12.3	0
1	47	0	0	68	167	54	15.9	29.8	0	0	0	6	0
1	74	0	0	92	151	28.5	5.3	32	0	0	0	7	0
0	59	0	1	101	52	244	2.5	33	0	0	1	8	1
1	70	1	0	40	29	135.8999939	11.6	22	0	0	0	7.9	0
1	60	0	0	17	364	200	7.4	27.5	0	0	0	4.7	0
1	85	0	1	104	23	84	15	33	1	0	1	37.1	1
0	50	0	0	73	77	59.40000153	9.1	29.7	0	0	0	19.1	0
1	35	0	0	75	71	57	5.5	26	0	0	0	21	0
0	82	0	1	59	72	192.3000031	20.1	29	0	0	0	20.8	1
0	80	1	0	49	322	171.1999969	16.3	21.2	0	0	1	5.9	0
1	60	0	0	137	120	314.8999939	25.9	36.4	0	0	0	20.7	1
1	83	0	0	71	145	141.1999969	7.7	27.5	0	0	0	7.8	0
1	74	0	0	93	101	200	32.3	25.1	0	0	0	11	0
0	72	0	0	167	207	179.1999969	15.4	30.1	1	0	0	8.4	0
0	86	0	0	158	69	111.3000031	7.9	18.1	0	0	0	9.9	0
0	66	0	0	36	69	200	16.3	34.1	0	0	1	92.5	0
1	76	0	0	142	76	56.29000092	16.6	35.9	0	0	0	8	0
1	64	0	0	72	878	46	8.3	37.3	0	0	0	7.1	0
0	64	0	0	103	62	231.8999939	0.1	27.3	1	0	1	14.2	0
0	88	0	0	100	219	158.1000061	21.9	29.5	0	0	0	8.5	0
1	50	0	0	117	221	61.02999878	25.3	37.3	0	0	0	34.5	0
0	91	0	0	63	138	78.5	14.3	32.2	0	0	0	67.4	0
0	75	0	0	91	106	34	4.1	28.7	0	0	0	5.4	0
0	85	0	0	58	66	93.40000153	5.5	25.9	0	0	0	9.6	1
0	85	0	0	54	115	48.09999847	11.9	28.2	0	0	0	5.7	0
1	27	0	0	53	180	18.86000061	9.8	33.6	0	0	0	7.7	0
0	72	1	1	89	201	55.97000122	8.6	35.9	0	0	0	7.8	0
0	41	0	0	50	22	53.40000153	11.6	27.1	0	0	0	14.5	0
0	58	0	1	68	385	60	6.3	22.5	0	0	0	12	1
0	84	0	1	94	230	62.13000107	10.4	22.3	0	0	0	15.2	0
1	65	0	0	55	171	150.6000061	11.7	33.4	0	0	0	8.9	0
0	61	0	0	434	48	264.7999878	20.9	23.5	1	0	0	38.6	0
0	62	0	0	116	130	77.19999695	9.6	33.8	1	0	0	6.8	0
0	79	0	0	115	196	200	7.1	27.2	0	0	0	15	0
1	73	0	1	43	103	158.1999969	8.4	30.8	0	0	0	9.6	0
0	52	0	0	75	205	137	22.9	31.8	0	0	0	8.1	0
0	91	0	0	99	69	61.34000015	3.3	27.9	0	0	0	9.9	0
1	19	0	0	42	154	46.86999893	9.2	35.7	0	0	0	4.1	0
1	53	0	0	117	65	227.1999969	21.2	28	0	0	0	8.4	0
0	67	0	0	103	19	40.90000153	5.9	37.4	0	0	0	23	0
1	77	0	1	134	83	63.06999969	6.5	29	0	0	1	9.4	0
1	58	1	0	73	17	239.6900024	5.1	24.6	0	0	0	78.6	0
0	45	0	0	61	83	53.29999924	4	36	0	0	0	9.9	0
0	59	0	0	427	107	58.54999924	24.2	31.9	0	0	0	16	0
1	84	0	0	69	225	137.8000031	14.5	17.5	0	0	0	10	0
1	63	0	1	52	419	31.70000076	8.1	28.6	0	0	0	9.3	0
0	84	0	0	84	180	73.09999847	11.3	30.8	0	0	0	7.4	0
1	82	0	0	55	172	63.02000046	6.8	31.8	0	0	0	5.2	0
1	63	1	0	40	170	133	6	32.8	0	0	0	8.8	0
0	51	0	0	266	65	67.23000336	14.3	30.3	0	0	0	8.4	0
1	68	0	0	67	131	59.49000168	3.5	34.2	0	0	0	9	0
0	68	0	0	132	172	21.20000076	19.6	30.5	0	0	0	10.1	0
1	74	0	0	63	199	15.43000031	5.4	27.4	0	0	0	3.8	0
1	70	0	0	77	138	161.8000031	3.9	27.2	0	0	0	5.5	0
1	28	0	0	37	193	57.34999847	4.3	37.9	0	0	0	9.2	0
0	60	0	0	74	149	131.6000061	7.2	30.9	0	0	0	5	0
1	35	0	0	69	255	175	17.3	33.4	0	0	0	5.1	0
0	67	0	0	89	173	131.8999939	4.8	26.6	0	0	0	7.3	0
1	30	0	0	139	375	56	11.5	21.5	1	0	0	3.8	1
1	78	0	0	108	47	59	7.4	32.4	0	0	0	11.1	0
0	57	0	0	80	165	61.5	3.9	29.9	0	0	0	6.4	0
0	81	0	0	153	409	200	22.4	20.9	1	0	0	4	1
1	60	0	0	57	71	200	34.7	32.2	0	0	0	18.4	0
0	88	1	0	167	83	172	4.4	28.5	0	0	0	10.7	0
0	62	0	0	119	155	121.5999985	12.2	29.4	0	0	0	13.7	0
1	63	0	0	40	182	185	15.4	32.1	1	0	0	11.1	0
1	70	1	0	67	195	0.5	3.4	41	0	0	0	10.5	0
0	89	0	1	100	76	200	3.4	19	1	0	1	11.7	1
1	48	0	0	124	111	124.4000015	24.2	28.7	0	0	0	5.6	0
0	70	0	0	57	61	132	18.1	26.1	0	0	0	97.2	0
0	19	0	1	188	74	62.56999969	17	33.6	0	0	0	10.3	0
0	73	0	0	73	138	59.5	7.5	32.9	0	0	0	10.8	0
0	71	0	2	283	127	50	11.7	28.6	1	0	1	7.5	1
1	60	0	0	71	65	200	3.8	28	0	0	0	14.5	1
0	73	0	0	53	319	57.72999954	25.8	25.9	0	0	0	46	1
0	80	0	0	201	173	262	14	28.1	1	0	0	8.8	0
1	23	0	0	76	237	237.1000061	11.3	30.6	0	0	0	11.1	0
1	64	0	0	71	95	166.6000061	12.6	26.7	0	0	0	7.1	0
0	63	1	0	68	41	180	7.6	26.3	0	0	1	142.8	1
0	71	0	0	63	248	61.81000137	17.3	26.5	0	0	1	7.4	1
0	55	0	0	73	92	63.34000015	6.8	28.9	0	0	0	12.2	0
0	83	0	0	81	70	90.40000153	8.7	31	0	0	0	5.3	1
0	74	0	0	129	88	165.5	11.3	30.1	0	0	0	9.8	0
1	83	0	0	77	87	113.8000031	21	24.3	0	0	0	11.3	0
1	27	1	0	53	176	8.100000381	2.5	33.2	0	0	0	8.3	0
1	52	0	0	77	62	220.4299927	5.7	28.8	0	0	0	15.6	0
1	81	0	1	124	153	237.8999939	6.8	19.2	0	0	0	16	1
0	77	1	0	57	230	146.8000031	18.8	18.8	0	0	0	8.9	0
0	25	0	0	44	160	116.9100037	5.6	36.8	0	0	0	7.7	0
1	25	0	0	58	301	5.489999771	6.4	46.3	0	0	0	11.7	0
0	32	0	0	330	60	200	2.8	25.1	1	0	0	12.5	0
0	53	1	0	107	100	154.8000031	5.8	23.6	0	0	0	10.1	0
0	67	0	1	97	176	2.700000048	1.3	38	0	0	0	13.9	0
0	71	0	1	109	231	188.8999939	3.2	29.2	0	0	0	15.3	0
1	19	0	0	47	98	106.4000015	5.7	30.3	0	0	1	4.9	0
0	19	0	0	69	184	31.47999954	4.6	41.4	0	0	0	22.7	0
0	56	0	0	139	105	184.1000061	13.1	21.3	0	0	0	7.6	0
0	79	1	1	101	55	124.3000031	15.4	28.9	0	0	0	44.6	1
0	68	0	0	75	222	129.1999969	15.1	33.1	0	0	0	27.3	0
0	55	0	1	78	119	159.1999969	7.5	31.7	0	0	0	16.5	0
1	72	0	0	55	131	61.90000153	4.2	34.9	0	0	0	10.3	0
0	87	0	0	144	20	200	12.2	25	0	0	0	6.1	0
1	61	0	0	352	43	55.11000061	13.8	25	0	0	1	51.5	1
0	51	0	0	231	15	100	12.7	24.5	0	0	0	272.7	0
0	81	0	1	100	27	79.5	13.4	27.5	0	0	0	8.8	0
0	43	1	1	176	217	184.1999969	14.6	21.4	0	0	0	24.7	0
1	53	0	0	56	182	64.80000305	15.9	33.2	0	0	0	13.6	0
0	27	0	0	75	81	141.6000061	8.1	29.7	1	0	0	9.7	1
1	51	0	1	85	203	174.8999939	22.8	22.7	0	0	0	60.5	0
1	73	0	0	75	113	34.90000153	1.7	31.6	0	0	0	4.7	0
1	78	0	0	109	102	53	21.7	29.2	0	0	0	5	0
1	69	0	0	57	121	186.3999939	8.4	30.7	0	0	0	19.8	0
1	57	0	0	56	120	200	14.8	31.7	0	0	0	14.7	0
1	73	0	0	294	95	57.47000122	19.5	27.2	1	0	0	17.2	1
0	82	0	0	80	92	226	23	28.5	0	0	0	24.9	0
1	87	1	1	54	21	54.79999924	7.6	22	0	0	0	6.8	1
1	67	0	0	51	133	59.79999924	4.9	30.5	0	0	0	5.7	0
0	82	0	0	74	94	38.40000153	3.9	32.9	0	0	0	8.2	0
1	83	0	0	68	149	53.56999969	3.7	34.7	0	0	0	6.5	0
1	53	0	0	38	106	47.91999817	17.1	31.2	0	0	0	15.2	0
1	87	0	0	62	396	65.59999847	5.9	29.3	0	0	0	4.3	0
1	51	0	0	278	182	162.3000031	25.6	28.9	0	0	0	4.8	0
0	39	0	1	90	179	96.80000305	1.8	23.4	0	0	0	8.1	0
1	66	1	0	150	262	10.02000046	15	39.6	0	0	0	12.8	0
1	72	0	0	63	259	151.1000061	27.8	20.7	0	0	0	4.2	0
0	74	1	0	124	46	200	18.9	23.9	1	0	1	17.9	0
0	70	1	0	59	203	167.5	22	35.5	0	0	0	10.2	0
0	67	1	0	259	28	63.54999924	12.6	29.7	0	0	1	62.9	0
0	86	0	0	86	70	56.83000183	9	26.6	0	0	0	8.6	1
0	71	0	0	98	115	169.8999939	19.5	30.8	0	0	0	7.2	0
0	77	0	0	132	71	237.4700012	30.9	27.7	0	0	0	120.5	0
1	67	0	0	167	257	61.81999969	57.3	30.9	0	0	0	4.9	0
1	38	0	0	42	112	57.70000076	6.8	28.2	0	0	0	12.8	0
1	79	0	1	68	199	121	6	30.4	0	0	0	10.1	0
0	50	0	0	76	208	67.30000305	8.9	18.6	0	0	0	6.3	0
1	24	0	0	62	138	59.25999832	21	34.7	0	0	0	10.9	0
0	61	1	0	141	42	157.1999969	9.4	23.6	1	0	0	11.4	1
0	76	0	0	397	70	200	48.2	22.8	0	0	0	20.1	1
0	49	0	0	84	223	16.20000076	9.8	40	1	0	1	8.8	0
0	79	0	0	65	172	27.29999924	7.5	29.4	0	0	0	10.3	0
0	45	0	0	64	107	65	4	35.7	0	0	0	14.6	0
0	68	1	1	81	56	188.3000031	0.7	31.1	0	0	0	24.1	1
1	82	0	1	71	103	42.36999893	28.4	18.9	0	0	0	2.6	0
0	71	0	0	70	102	88.09999847	10.4	33.3	0	0	0	5.8	0
1	51	0	0	63	440	5.570000172	7.4	37.3	0	0	0	9.8	0
0	79	0	0	60	170	54.13999939	5.9	24.9	1	0	0	11.9	0
1	50	0	0	32	180	179.6900024	9.6	31.2	0	0	0	8.8	0
1	64	0	0	49	58	200	9.3	30.4	0	0	0	14.3	0
0	78	1	0	308	32	223	0.2	35.8	0	0	1	4.8	0
0	80	1	0	139	259	38.70000076	18.7	24.3	1	0	0	8	0
1	86	0	1	72	139	200	11.9	23.3	1	0	1	4.3	0
0	68	0	0	63	46	166.8000031	5.2	26.3	0	0	0	15	1
1	25	0	0	56	124	164	10.1	32.7	0	0	0	6.7	0
1	71	0	1	74	170	169.5	10	26.2	0	0	0	14.1	1
1	64	1	0	35	253	110.1999969	2.5	24.4	0	0	0	5.1	0
1	83	0	0	52	116	200	11.1	27.7	0	0	0	6.1	0
1	80	0	0	69	150	72.5	9.3	28.7	0	0	0	7.3	0
0	88	1	0	48	41	170.3999939	16.3	22	0	0	0	68.2	0
0	90	0	1	66	96	160.6000061	7.7	32.9	0	0	0	13.2	0
1	82	0	0	59	104	21.79999924	7	28.6	0	0	0	60.8	0
0	51	0	0	119	86	6.360000134	32.4	29.3	0	0	1	37.6	1
1	73	0	1	178	271	57.02000046	17.7	28.5	0	0	0	18	0
0	53	0	0	80	132	235.8000031	45.3	32	0	0	0	15.4	0
0	54	0	0	182	49	144.9100037	11.1	34.2	0	0	0	34.7	1
0	75	1	0	201	202	59	6.7	36.3	0	0	0	12.6	0
0	82	1	0	305	99	54.29000092	6.9	26.3	0	0	0	16.7	0
0	69	0	0	118	41	83.5	11.1	27.5	1	0	0	26.7	0
1	52	0	0	70	89	140.8000031	7.7	30.3	0	0	0	43.6	0
1	84	0	0	155	69	194.8000031	32.5	31.1	0	0	0	17.3	0
0	45	1	1	45	559	53.29999924	14.9	20.9	1	0	1	4.5	1
0	45	1	1	92	243	136.3000031	6.1	25.8	0	0	1	18	1
0	28	0	0	95	143	100	20.8	30.5	0	0	0	13.4	0
0	76	0	1	94	141	183.3600006	14.2	27.5	0	0	0	14	1
1	90	0	0	99	210	52.20000076	7.2	30.4	0	0	0	13.2	0
0	65	0	0	104	225	19.10000038	5.2	31.7	0	0	0	12.3	0
0	75	0	0	79	52	200	13.1	31.3	0	0	0	32.5	0
0	56	0	0	69	60	38.08000183	6.8	33	0	0	0	93.4	0
0	68	0	0	97	219	111.5899963	14.3	35.5	0	0	0	9.7	0
1	53	0	0	61	97	174.1999969	16.4	32.2	0	0	0	19.8	0
0	86	1	0	104	66	97.69999695	3.2	28.2	0	0	0	9	0
0	74	0	0	134	51	139.6000061	35.7	29.9	0	0	0	42.4	0
1	34	0	0	122	168	145.5	4.5	39.4	0	0	0	13.5	0
0	85	0	0	99	109	58.41999817	13.5	35.8	0	0	0	48	0
0	77	0	1	96	63	178.8999939	8.9	34.4	0	0	0	24.4	0
1	66	0	0	35	367	150.8999939	11	27.7	0	0	0	4	0
1	68	0	0	41	133	200	8.1	25.5	0	0	0	10.6	1
0	77	0	0	49	109	120.5999985	6.4	29.9	0	0	0	10.1	0
0	63	1	0	50	134	58.79000092	5	27.9	0	0	1	4.6	0
1	81	0	1	64	223	176.5	8.8	22.9	0	0	0	20.2	0
0	88	0	1	652	126	38.90000153	3.1	29.7	0	0	0	4.4	0
0	55	0	1	39	155	50	12.1	25.1	0	0	0	39.1	1
1	30	0	0	38	230	132.1000061	9.8	32.5	0	0	0	6.7	0
0	85	1	0	136	40	286	8.4	30.8	0	0	0	41.7	0
1	61	0	0	68	90	62.22000122	7.7	26.1	0	0	0	7.9	0
1	65	1	0	45	100	95.09999847	5.5	31.5	0	0	0	8.5	0
1	52	0	0	53	173	57.09999847	3.6	27.3	0	0	0	18.2	1
0	59	0	0	247	143	200	12.1	29.2	0	0	0	25.8	1
1	32	0	0	56	88	174.7400055	11.1	24	1	0	0	7	0
0	62	1	0	104	154	72.80000305	10.8	33.6	0	0	0	7.5	0
0	80	0	0	177	216	58.34999847	5	34.1	0	0	0	5	0
1	61	1	0	224	156	145.6000061	41.7	24.6	0	0	1	4.4	0
0	68	0	1	250	79	152.7299957	18.9	21.5	0	0	0	6.1	0
1	55	0	0	154	198	51.59999847	18.2	37.5	0	0	0	13.4	0
0	83	0	0	124	203	78	4.5	27.3	0	0	1	5.3	0
0	75	0	0	97	71	189.5299988	10.4	28.1	0	0	0	61.5	0
1	80	0	0	38	168	58.63000107	16.7	33.7	1	0	0	8.9	0
1	68	0	0	51	152	200	21.6	39	0	0	0	11.4	0
1	76	0	0	61	209	82.19999695	9.9	23	0	0	0	6	1
1	83	0	0	60	21	96	9.4	27.8	0	0	0	15	1
0	57	0	0	242	122	29.45999908	12.5	28.2	0	0	0	6.1	1
0	52	0	0	70	18	57.33000183	12.4	28.9	0	0	0	13.5	0
1	46	1	0	62	109	119	7.4	35.3	0	0	0	10.6	0
0	87	0	0	316	271	100	12.6	26.8	0	0	1	17.5	1
0	76	0	0	56	205	158.1000061	20	20.8	0	0	0	14.3	0
1	70	0	0	35	419	28	12.8	35.1	1	0	0	5.5	0
0	72	1	0	65	200	167.3999939	14.7	31	0	0	0	42.8	0
0	74	0	0	107	115	147.6999969	4.8	27.3	0	0	0	13.3	0
1	66	1	0	35	133	44.5	10.1	28.8	0	0	0	207.2	0
0	72	1	0	59	219	80.09999847	7	27.9	0	0	0	7	1
1	69	1	1	79	131	57.97000122	10	30.1	1	0	0	11.7	0
0	59	1	0	299	46	64.58999634	35.7	30.7	0	0	0	32.5	1
1	88	0	0	55	286	51	31.8	29.7	0	0	0	44.2	0
1	52	1	0	66	173	82.80000305	3.7	26.8	0	0	1	10.5	1
1	70	0	0	40	214	166.8000031	6.4	25.5	1	0	0	8.2	0
1	76	0	0	139	124	150.1000061	13.3	24.2	0	0	0	9.5	0
1	76	1	0	44	155	53.13000107	4.6	28.8	0	0	0	3.9	0
0	77	0	0	79	149	158.1999969	12.6	32.6	0	0	0	21.1	0
0	53	1	0	379	74	64.81999969	24.1	25.1	0	0	1	441.5	1
1	80	0	0	53	130	23.70000076	5.3	38.7	0	0	0	11.7	0
0	50	0	0	62	165	101.0999985	6.9	29.2	0	0	0	18.5	0
0	85	0	0	96	151	182.1000061	4.9	26.8	0	0	0	13.6	0
0	45	0	0	59	364	189.2700043	9	32.4	0	0	0	12.5	0
1	75	0	1	55	229	57.06999969	7.2	29	0	0	0	9.5	0
0	33	0	1	57	230	47.5	9.8	32.3	0	0	0	7.7	0
0	50	0	1	136	175	230.1000061	15.5	42.1	0	0	0	21.9	0
1	74	0	0	57	121	104.1999969	12.8	26.7	0	0	0	6.8	0
0	79	0	0	87	57	92.69999695	7.7	20.1	1	0	0	10.5	1
1	60	1	0	6	182	119.6999969	13.3	26.3	0	0	1	4.9	1
0	57	0	0	75	483	56.40000153	9	33.2	0	0	0	8.9	1
0	66	0	0	401	127	186.1999969	9.9	27.9	0	0	0	5	1
1	72	0	0	118	146	36	9.9	29.4	1	0	0	22.7	0
0	66	0	0	78	110	53.83000183	15.9	32	0	0	0	5	0
1	59	0	0	47	212	51.93999863	11.8	38.4	0	0	0	7.2	0
1	56	0	0	41	170	59.72000122	5.4	39.7	0	0	0	6.3	0
1	20	0	0	42	307	38.5	7.9	29.9	0	0	0	8.9	0
0	80	1	1	123	83	291	1.2	16.8	0	0	1	15	0
0	25	0	1	133	122	63.56000137	32.9	28.4	0	0	0	20	0
0	41	0	0	38	212	115.3000031	5.6	30.6	0	0	0	13.2	0
0	72	1	0	62	226	157	6.9	27.6	0	0	1	8.9	0
0	60	0	0	82	83	120	13.3	32.9	0	0	0	12.3	0
0	77	0	0	90	35	195.8000031	14.9	26.5	0	0	0	14.1	0
1	65	1	0	41	228	58.09999847	8.6	28	0	0	0	7.4	0
1	66	0	0	170	59	172.0599976	7.2	29.1	0	0	0	9.6	0
0	78	0	0	58	145	58.40000153	17.1	26	0	0	1	119.3	0
1	31	0	0	674	139	102.1999969	5	18.2	0	0	0	5.6	0
1	53	0	0	62	140	62.04000092	14.1	29.6	0	0	0	45	0
0	72	0	0	66	145	185.8999939	20.5	31.6	0	0	0	17.4	0
0	51	0	0	86	80	110	14.2	29.3	0	0	0	15.8	0
1	59	0	0	199	150	234	19.1	27.6	1	0	1	10	1
0	30	0	1	125	25	177	19.9	31.8	0	0	0	17.9	0
1	59	0	0	88	70	209.3000031	25.7	25.1	0	0	0	25.3	0
1	41	0	0	48	72	160.8000031	24.7	30	0	0	0	16	0
1	81	0	0	39	143	53.09999847	6	30.1	0	0	0	7.3	0
1	43	0	0	49	218	87.09999847	11.8	30.7	0	0	0	5.9	0
1	71	0	0	57	236	152.8999939	8.2	28.4	0	0	0	7.9	0
1	89	0	2	40	225	123	13.5	22.6	0	0	1	6.1	0
0	87	0	0	90	93	178.6000061	28.2	21.1	1	0	0	13.8	1
0	55	0	0	124	123	73.90000153	4.7	30.6	0	0	0	16.8	0
0	68	0	0	63	127	99.19999695	5.4	30.3	0	0	0	13.7	0
1	53	0	0	129	179	185.5	20.1	29.1	0	0	0	16	0
1	67	0	0	121	139	0.5	20.9	31.2	0	0	0	6.3	0
1	37	0	0	55	286	189.3000031	9.7	26	0	0	0	12.4	0
0	46	0	0	74	125	200	1.4	24.4	1	0	1	5.7	0
0	85	0	0	57	168	238.1999969	6.2	23.2	1	0	0	19.1	0
0	58	0	0	91	231	50.04999924	13.1	36	0	0	0	7.6	0
1	53	0	0	68	236	241.1000061	14	22.3	0	0	0	9.3	0
1	81	0	0	63	84	7.179999828	5.6	27.4	0	0	0	9.2	0
0	93	0	2	243	144	265	9.7	32.7	0	0	1	10.4	0
1	40	0	0	227	49	86	4.9	27.1	0	0	1	43.2	1
0	45	1	1	47	419	172.3000031	29.9	13.4	0	0	0	5.4	0
1	69	0	0	48	180	188.8999939	7	19.4	1	0	0	10.3	0
0	64	1	0	42	146	170.6999969	10.1	26.5	0	0	0	8.3	0
1	86	0	0	79	103	194.8999939	10.9	28.6	0	0	0	12.1	1
1	66	1	0	158	37	200	0.7	28	0	0	1	9	0
0	65	0	0	110	129	57	9.6	35.5	0	0	0	10.2	0
0	62	1	0	101	82	56.18000031	5.3	20.7	0	0	1	172.2	1
1	58	1	0	45	29	186.8999939	2.8	35.5	0	0	0	12.8	1
1	50	0	0	87	85	157.8800049	11.3	31.1	0	0	0	7.4	0
0	69	0	0	122	150	200	11.3	27.1	0	0	0	9.3	0
1	96	0	0	115	103	61.13000107	10.7	35	0	0	0	11.9	0
0	56	0	0	78	93	54.59999847	8.1	26.7	1	0	0	23.7	0
0	81	1	0	77	257	104.9000015	19.5	18.6	0	0	1	6.3	0
0	78	1	1	91	145	57.09999847	13.1	40.6	0	0	0	11.6	0
0	81	1	0	174	26	186.6000061	9.9	29.1	1	0	0	13.9	0
1	68	1	0	63	80	81.5	10.5	21.3	0	0	0	167.9	0
1	53	0	1	47	230	60.47000122	4.8	27.2	0	0	0	13.2	0
0	26	0	0	79	149	37.90000153	9.3	40.2	0	0	0	7	0
1	80	0	0	19	154	35.95000076	5	33.1	1	0	0	6.5	0
1	35	0	0	263	21	59.68000031	17.7	30.1	0	0	0	14.3	0
0	70	1	0	142	10	99.69999695	3.3	21.9	0	0	0	24.1	0
0	79	0	0	85	85	44.45000076	6.4	30.4	0	0	0	11.7	0
0	63	0	0	157	47	14.89999962	10	29.6	1	0	0	26.3	0
1	35	0	2	58	173	64.48000336	18.5	36.3	0	0	1	24.4	0
1	80	0	0	58	273	150.8000031	13.8	25.3	1	0	0	8.4	0
1	67	0	0	98	222	118.7600021	8.6	27.1	0	0	0	9	0
1	34	0	0	78	161	1.700000048	7.5	28.6	0	0	0	12.1	0
1	77	0	0	202	128	235.3999939	9.7	28.6	1	0	1	12.7	1
0	77	0	1	129	185	175.5	7.7	19.2	0	0	1	14.7	1
0	77	0	0	81	199	84.30000305	7.8	22.2	0	0	0	14.7	0
1	68	1	0	70	179	33	1.8	42	0	0	0	9	0
0	54	0	0	108	152	172.8999939	8.1	29.5	0	0	0	24.8	0
1	83	1	0	165	207	46.56000137	6.9	33.1	0	0	0	4.1	0
1	45	0	1	49	377	6.300000191	15.5	30.3	0	0	0	10.2	0
0	91	0	0	43	276	162.3999939	33.3	30.2	0	0	0	142.7	0
0	60	0	0	73	67	7.699999809	10.4	36.1	0	0	0	6	0
1	66	1	1	40	129	7.489999771	0.8	31.2	0	0	1	47.7	0
1	87	0	0	81	97	50.54999924	9	33.1	0	0	0	7.3	0
0	71	0	0	60	99	54	4.7	29.8	0	0	0	6.3	0
1	70	0	0	48	297	64.5	6.1	26	0	0	0	13.2	0
1	75	1	0	78	108	17.53000069	5.3	31.6	0	0	0	21.7	1
0	32	0	0	61	135	27.5	10.5	30.9	0	0	0	9.7	1
1	78	0	0	98	188	107	16.3	29.9	0	0	0	8.7	0
1	74	0	0	49	217	184.8000031	18.2	28.9	0	0	0	72.5	0
0	77	1	0	84	331	143.8999939	15.4	25.1	0	0	0	8.4	0
1	77	1	2	130	447	159.1999969	19	26.7	0	0	0	10.1	0
0	79	1	1	183	140	200	2.6	25.1	0	0	0	6.5	0
1	81	1	1	46	259	64.26999664	21.7	32.4	0	0	0	5.9	0
0	34	0	1	52	149	59.29999924	4.2	24.1	0	0	0	4.3	0
0	60	0	1	124	79	46.29999924	5.6	37	0	0	0	13.7	0
0	61	0	1	202	349	238.9400024	13.4	26.6	1	0	0	272.3	0
1	37	0	0	83	183	163.6999969	18.8	28.5	0	0	0	9.4	0
1	27	0	0	81	107	55.86999893	8.4	28.2	1	0	1	7.8	0
0	40	0	1	74	233	157	10.2	39.5	0	0	0	13	0
0	59	0	0	108	87	200	10.2	29.3	0	0	0	10.7	0
0	61	0	0	55	22	87.59999847	16.7	26	0	0	1	14.3	0
1	42	0	0	51	161	19.22999954	4	31.3	0	0	0	6.9	0
0	65	0	0	180	205	73.12000275	15.8	24.5	0	0	0	32.1	1
0	83	0	0	84	117	59.25	14.3	33.7	0	0	0	7.3	0
0	80	0	0	50	131	54.95999908	10.4	36.7	0	0	0	14.2	0
1	70	1	0	327	86	52.59999847	7.3	29.9	0	0	0	2.9	0
0	57	0	1	160	120	213.5	33.3	25.3	0	0	0	28.9	1
0	49	0	0	57	222	63.88000107	17	32	1	0	0	10.5	1
1	68	0	0	58	254	18.39999962	6.9	40.2	0	0	0	7	0
0	85	1	1	87	56	200	5.3	29.3	0	0	1	9.6	0
1	67	0	0	102	76	62.06000137	3.7	28	0	0	0	4.3	0
0	77	0	0	65	223	151.8999939	18.4	32.5	1	0	0	13.4	0
0	76	1	1	114	121	60.79999924	11.7	21	0	0	0	6.5	0
0	88	0	0	604	114	177	11.1	22.2	1	0	1	13.3	1
0	59	1	1	55	190	94.30000305	8.9	28.3	0	0	0	22.1	0
0	50	1	0	68	9	64.90000153	7.5	21.2	0	0	1	166.4	0
1	80	1	0	339	103	57	52.6	24.3	1	0	0	18.1	1
0	85	0	0	149	162	56.20000076	25.1	36.4	1	0	0	13.7	1
1	71	0	0	127	63	92.90000153	18	32.7	0	0	0	11	0
0	41	0	0	149	221	78	14	22.1	0	0	0	6.6	0
0	79	0	0	119	45	82	16.5	31.2	1	0	0	54.2	0
1	60	0	0	25	104	69.90000153	7.6	33.1	0	0	0	7	0
1	71	0	0	62	53	60.65000153	9.3	33.5	0	0	0	72.6	0
0	84	1	0	80	48	67.19999695	9.2	27.2	0	0	0	13	0
0	52	0	1	224	42	10.97999954	11.2	30	0	0	0	20.1	0
1	33	1	0	50	193	235.1999969	18.6	30.5	0	0	0	6.2	0
1	88	0	0	60	214	69.37999725	26.8	30	0	0	0	10	0
0	82	0	1	58	33	49.20000076	18.5	34.6	0	0	0	11.8	0
0	56	0	0	64	123	61.63000107	10.4	32.4	0	0	0	18.7	0
0	45	0	0	114	103	92.80000305	2.9	41.1	0	0	0	35.9	0
0	93	0	0	88	86	37.79999924	10.2	30.3	0	0	0	10.7	0
1	86	0	0	57	93	132.6000061	11.7	26.6	0	0	1	13.9	0
1	45	0	0	75	451	17.79999924	12.6	36.6	0	0	0	4.4	0
0	70	0	0	110	131	88.09999847	21.3	31.6	0	0	0	12.9	0
0	76	0	0	59	143	64.47000122	7.7	28.6	0	0	0	12.7	0
0	71	1	0	59	214	61.70000076	23.7	30	0	0	0	9.3	0
1	48	0	0	212	143	200	15.4	30.2	0	0	0	8	0
1	45	0	0	59	105	146.5	22.8	32.5	0	0	0	13.8	0
0	81	0	0	115	224	195.8000031	14.5	28.5	0	0	0	7.1	0
1	60	0	0	435	51	550.7000122	14.9	25.9	0	0	0	5.3	1
0	71	1	0	136	141	57.77000046	32	20.6	1	0	1	52.3	1
1	84	0	0	53	343	127	7.4	22.9	0	0	0	3	0
1	54	0	0	81	101	53.29999924	3.2	35.8	0	0	0	12.9	0
1	47	0	0	353	94	200	11.7	25.5	0	0	1	13.7	0
0	39	0	0	105	186	200	31.9	32.5	1	0	0	27.2	0
1	82	1	0	148	228	58.00999832	16.1	29.4	1	0	1	7.6	0
1	52	0	0	92	290	102.1999969	24.3	38.2	1	0	0	6.8	0
1	67	0	0	86	63	133.1999969	20	29	0	0	0	10.2	0
0	71	0	2	54	69	56.22000122	3.8	23.6	0	0	0	12.1	0
0	46	0	0	182	114	200	26.9	28.8	1	0	0	13.2	0
0	76	0	0	70	232	119	14.5	27.9	1	0	1	12	0
0	70	0	0	101	56	130.25	6.1	35	0	0	0	10.4	0
0	89	0	0	79	91	51.20000076	12.3	27	1	0	0	37.7	1
0	70	1	0	249	260	200	5.4	31	0	0	1	20.4	0
1	63	0	0	580	239	60.08000183	29.9	30.1	0	0	0	9.3	1
1	80	0	0	142	19	182.1999969	10.8	29.9	0	0	0	37.5	0
1	64	0	0	152	60	145.6000061	12.8	23.7	0	0	0	9.3	0
0	74	0	0	285	58	189.5399933	32.5	24.9	1	0	0	11.1	1
0	94	0	1	96	131	135.6000061	1.1	18.6	0	0	1	10.8	1
0	68	0	0	40	186	86	18.1	26	1	0	0	20.7	1
0	31	0	1	118	248	60.5	11.9	25.2	0	0	0	25	1
