# Supplementary material for: Establishment and validation of a predictive model for mortality within 30 days in patients with sepsis-induced blood pressure drop: A retrospective analysis
Source: PLoS One. 2021 May 20;16(5):e0252009. doi: 10.1371/journal.pone.0252009 (PMC8136670; doi:10.1371/journal.pone.0252009)
Supplement: S2 Data — (CSV) [file pone.0252009.s007.csv]

gender	age	tumour	peritonitis	cr	plt	crp	wbc	albumin	H Failure	R Failure	death	bilirubin	consciousness disturbance
0	100	0	0	45	223	116	6	24.1	0	0	0	8.9	0
0	77	0	0	276	188	43.70000076	16.4	20.8	1	0	1	111.4	1
1	59	0	0	95	11	57.34999847	16.7	33.2	0	0	1	36.2	0
0	44	1	0	163	18	60.86000061	7.1	31	1	0	1	141.3	0
0	74	0	0	51	277	3.900000095	4.7	33.8	0	1	0	5.2	1
0	62	0	0	106	135	207.6999969	23.8	29.3	0	0	0	5.2	0
0	56	0	0	87	32	156.3000031	4.2	26.3	1	0	1	12.2	0
0	74	1	0	91	121	200	17	32.4	0	0	0	7.6	0
0	61	1	0	71	179	162.5	1.6	27.9	0	0	0	10.7	0
0	85	0	0	80	175	110.0999985	8.1	29.9	1	1	0	11.3	0
0	80	0	0	112	215	44.09999847	11.5	25.1	0	0	0	12.2	1
1	74	0	0	66	91	176.1999969	5.8	25.3	0	1	0	7.3	1
0	64	0	1	216	73	64.33999634	16.1	32.3	0	0	0	15.4	0
1	46	0	0	64	371	200	30.7	22.7	1	0	0	11.2	0
0	81	0	0	85	251	128	4.9	21.4	0	0	0	5.9	0
0	79	0	1	110	128	62.68999863	11.5	23.8	0	0	0	14.9	0
1	36	0	0	78	132	210.1000061	17	31.7	0	0	0	22.3	0
1	86	0	0	136	222	200	12	36	0	0	0	9.8	0
0	68	0	0	126	34	148.1000061	7.9	29.3	1	1	1	18.9	0
1	27	0	0	46	152	134.8000031	7.3	37.1	0	0	0	7.7	0
1	72	0	0	55	149	33.40999985	8.6	28.4	0	0	0	6.9	0
1	82	0	0	178	85	165.5	7.4	19.4	0	1	1	5.7	1
1	61	0	0	50	119	59.77999878	4.5	26.7	0	0	0	7.6	0
1	57	0	0	89	149	134.6999969	5.6	32.1	0	1	0	7.9	0
1	82	0	0	158	50	80	24.7	23.3	0	1	1	130.9	0
0	83	0	0	67	200	192.3999939	37.9	29.7	1	1	0	15.1	0
1	75	0	0	45	86	104.5999985	3.4	34	0	0	0	8.9	0
0	85	1	0	107	181	133	8.8	24.1	0	1	0	6.4	0
0	70	0	0	121	65	97.40000153	18	22.6	0	0	0	5.3	1
1	65	1	0	95	95	186.6999969	26.1	27.9	0	0	0	9.8	0
1	53	0	0	175	90	200	16.8	26.8	0	0	0	8.8	0
1	60	1	0	66	125	81.69999695	3.8	21.7	0	0	0	6.1	0
1	80	0	0	30	145	145.6000061	14.4	22.5	1	1	1	11.3	0
1	65	0	0	60	171	136.8999939	14.5	28.5	0	0	0	7.7	0
0	80	0	1	215	50	200	11	26.1	0	0	1	160.5	0
1	78	0	0	464	232	56.1	49.1	40	0	1	1	8.6	0
1	47	0	0	137	82	200	13.4	26.7	0	0	0	20.7	0
0	67	0	0	45	198	41.79999924	14.3	24.7	1	0	1	5.9	0
1	69	1	0	40	96	102.1999969	6.9	32.5	0	0	0	10.9	0
0	74	0	0	59	308	168.8999939	4.8	21.3	0	0	0	7.6	0
0	82	0	0	195	75	246.1999969	35.8	22.4	0	1	0	27.2	0
0	85	1	1	125	62	58.27000046	8	26.6	0	0	0	11.3	1
0	63	0	0	49	100	179.3999939	17.6	34.6	1	0	0	21.4	1
0	81	0	0	522	296	120	20	25	0	1	1	30	0
1	37	0	0	136	34	57.77999878	27.8	27.2	0	0	0	16.9	0
0	86	0	0	161	69	34.20000076	18.9	31.5	1	0	1	9.6	1
0	87	0	0	220	87	177.6499939	11.1	25	0	1	0	11.9	1
0	66	0	0	85	184	131.6000061	18.1	33.1	0	0	0	17.4	0
0	68	1	0	46	50	120.5999985	8.8	22.8	0	0	1	179.8	1
0	24	0	1	134	149	322	7.7	35.5	1	0	1	28.8	0
0	75	0	0	83	159	200	11.2	33.6	0	0	0	5.6	0
0	73	1	1	135	127	63.52999878	11.2	24.5	0	0	0	21.4	1
0	88	0	0	106	192	200	4	25	1	1	1	15	0
0	89	0	0	104	117	183.8999939	10.7	27.3	0	0	0	26.2	0
0	66	1	0	133	295	180.8999939	21.1	32.2	0	0	1	226.2	1
1	84	0	0	45	107	41.29999924	14.1	24.4	0	0	0	8.2	0
1	65	0	0	310	56	200	12.9	29.3	1	1	1	24.8	0
1	73	1	0	59	260	109.1200027	45.2	20.2	0	0	1	5.3	0
1	68	0	0	65	39	61.18999863	23.9	24.5	0	0	0	81	0
0	70	0	0	106	121	72.90000153	9	34.5	0	0	0	17.4	0
0	78	0	0	70	195	200	17	33.6	0	1	0	10.7	1
1	83	0	0	91	192	13.5	5.2	31.6	0	1	0	7.7	0
1	84	0	2	193	25	57.24000168	33.9	34.1	0	1	1	29.6	1
1	87	0	0	331	65	65.22000122	32.7	22.9	0	0	0	6.6	1
0	73	0	0	157	89	64.94000244	16	26.4	1	0	1	19.8	1
1	88	0	0	55	158	58.77000046	9.4	31.5	0	0	0	4.2	0
1	90	1	0	36	135	85.3	9.4	24.6	0	0	1	265.2	1
0	55	1	0	39	39	84.59999847	4.9	27.5	0	0	0	13.2	0
1	67	1	0	42	203	20	6.1	30.7	0	1	1	12.6	1
1	77	0	0	53	98	55.68000031	3.1	34.9	0	0	0	10.9	0
0	60	1	0	56	90	122.0999985	31.6	25.7	0	0	1	39.1	1
0	37	0	0	63	173	68.91999817	0.4	31.6	0	0	0	8.5	0
0	80	0	0	85	105	63.06999969	8.9	28.9	0	0	0	36.7	0
1	63	0	0	235	40	126	33.5	27.9	1	0	1	68.5	0
0	88	1	0	60	142	35.36999893	7.4	30.1	1	0	0	32.5	0
0	69	1	0	111	30	152.8000031	0.3	24.1	0	0	1	14.8	1
1	84	0	0	120	83	159	8.9	27.8	0	0	0	46.7	0
1	60	0	0	67	45	200	29	37.5	0	0	0	11.8	0
0	78	0	2	202	228	187	12.5	35.5	0	0	1	7.3	0
0	72	0	0	54	109	200	10.8	24.9	0	0	0	8.5	1
0	85	0	0	130	270	200	18.6	28	1	1	1	12	1
0	87	1	0	150	105	200	27.6	31.3	1	0	1	10.6	1
0	68	1	0	174	43	172	0.3	30.5	0	0	0	37.2	0
1	77	0	0	49	244	55.24000168	9.9	34.8	1	0	0	8.7	1
1	80	0	1	56	110	149.6000061	16.2	27.7	0	0	0	6.6	0
0	53	1	0	44	211	104.5999985	32	26	0	0	0	7.7	0
0	64	1	0	76	136	167.1999969	19.4	31.2	0	0	0	8	0
0	57	1	0	58	78	54.29999924	10.3	28.4	0	0	0	14.3	0
0	76	1	2	205	90	222	1	18.4	1	0	1	15	0
0	61	0	0	47	631	125.5	14.7	21.9	1	0	0	14.6	0
0	86	0	0	217	71	169.8000031	17	30.4	0	1	0	8.8	1
0	70	1	0	34	166	36.90000153	5.4	30.1	0	0	0	7.3	0
1	91	0	0	240	99	201.6000061	24	23.8	1	1	1	54.5	0
0	39	0	0	62	168	196.1000061	20.3	31.4	0	0	0	10.9	0
0	58	0	0	69	114	66.69999695	5.4	34.7	0	0	0	10.9	0
0	52	0	0	173	193	200	25	25.8	1	0	0	6.8	0
0	75	0	0	76	320	85.80000305	10.2	29.7	1	1	1	13.9	1
0	96	0	0	160	72	145.3999939	63.9	23.4	0	0	0	16	0
1	76	1	0	42	102	59.63000107	31.1	32.7	0	0	1	15.3	0
1	61	0	0	208	190	33.54000092	8.1	36.8	0	0	0	7	0
0	89	0	0	63	86	140.1999969	9.6	29.4	0	1	0	89.2	0
1	80	0	0	114	152	41.90000153	4.2	37.2	0	0	0	8.2	0
0	88	0	0	92	125	16.38999939	6.4	31.3	0	0	0	7.3	0
0	49	0	0	63	110	101.0999985	3.4	34.1	0	0	0	6.5	0
1	73	0	0	251	133	25.12000084	19.3	39.6	1	1	1	72.3	1
0	26	0	0	136	79	228.8999939	22.2	34	0	0	0	18.5	0
1	71	0	0	65	159	138.3999939	5.8	24.7	0	0	0	4.8	0
1	53	1	0	128	191	153.5	12	23	0	0	0	10.9	1
1	78	0	0	56	322	56.88000107	12.1	28.4	0	0	0	8	0
1	87	1	0	72	155	186.5	13.7	28.5	0	0	0	25.3	0
0	67	0	0	71	123	208.4400024	14.8	30.4	0	0	0	19.7	0
1	80	0	0	75	260	51.5	7	30.6	0	0	0	9.2	0
0	82	0	0	92	73	200	37.4	24	0	0	1	11.6	0
0	31	0	0	103	159	236.6000061	17.5	34.3	0	0	0	9	0
1	77	0	0	31	210	88.09999847	5	26.2	0	0	0	8.1	0
0	84	0	0	179	78	102.1999969	8.7	21.3	0	1	0	21.1	1
1	47	0	0	65	167	180.8999939	10.3	25.8	0	0	0	32	0
1	28	0	0	369	154	192	17.3	27.1	0	0	0	7.8	0
0	70	0	0	525	358	185.1000061	16.1	29.1	0	0	0	11.3	1
1	61	0	1	43	471	58.70999908	53	27.1	0	0	0	7.5	0
0	85	0	1	131	287	57.41999817	15.2	26	0	0	1	5.3	1
0	70	1	0	63	102	89.80000305	11	32.6	0	0	0	8.1	0
0	57	0	0	63	78	242.0800018	6.4	30.1	0	0	0	15	0
1	85	1	1	92	234	57.06000137	17.6	22.2	0	0	0	5.6	0
1	56	0	0	40	62	45.09999847	2.3	22.6	0	0	0	8.4	0
0	82	0	0	175	112	178.6000061	6.8	25.1	1	1	0	41.7	0
1	63	0	0	51	121	45.75	4.5	21.9	1	1	0	4.1	0
1	55	0	0	95	53	181.5	38.9	28.1	0	0	0	10.7	0
0	52	0	0	207	84	32.13000107	11.3	27.3	0	0	1	17.1	1
0	67	1	0	54	116	66.80000305	5.5	19.7	0	0	0	367.4	0
0	90	0	1	207	104	59.49000168	6.6	23.1	0	0	1	9.5	0
1	71	1	1	68	123	50	1.5	28.6	0	0	1	50.7	1
0	75	1	1	250	102	160.1999969	13.5	26.4	0	0	0	97.1	0
0	69	0	0	116	80	82.40000153	17.7	31.8	0	0	0	19.5	0
1	57	0	0	81	132	24.37000084	9.9	37.8	0	0	0	28.6	0
0	64	0	0	60	148	14	7.3	38.2	0	0	0	66	0
0	62	1	0	57	99	113.6999969	10.5	30.5	1	0	0	10.1	0
0	60	0	0	62	264	17.10000038	7.5	33.4	0	0	0	10.8	0
0	64	1	0	42	169	164	2.5	31.4	0	0	0	17.8	0
0	77	0	0	402	60	276.1000061	14.9	20.4	0	1	1	19.7	0
0	61	0	0	105	33	200	15.7	16.7	0	0	0	90.2	0
1	50	0	0	68	72	20.12000084	6.4	36.8	0	0	0	9.7	0
0	82	0	0	92	98	99.31999969	16.6	32.4	0	1	0	87.2	0
1	74	1	0	54	59	170.3999939	7.5	24.5	0	0	0	10.7	0
0	90	0	1	371	196	200	10.2	35	0	1	1	12	1
0	77	1	0	48	145	179	0.1	26.1	0	0	1	8.2	0
0	81	0	0	77	196	3.069999933	6.5	37.7	0	0	1	8.6	1
0	50	0	0	60	222	170	3.9	31.4	0	0	0	8.9	0
1	36	0	0	58	235	148.1000061	4.7	32.5	0	0	0	9.4	0
1	32	0	0	69	60	62.22999954	14.6	34.1	0	0	0	63.1	0
1	34	0	0	73	115	160	7.7	36.5	0	0	0	87.8	0
1	84	0	0	114	175	155.6000061	44.9	35	0	1	0	25.9	0
1	48	0	0	60	84	108.8000031	7.9	26.6	0	0	0	18.6	0
1	89	0	1	297	110	58	44.4	37.6	0	0	1	3.8	0
0	32	0	0	79	317	2.200000048	7.2	38.6	0	0	0	9.2	0
1	82	0	0	58	70	128.1999969	3	23.9	0	0	0	22.5	0
1	24	0	0	58	232	66.84999847	29.9	37.2	0	0	0	10.2	0
0	80	0	0	346	172	61.13000107	10.4	32.3	1	0	0	5.8	0
0	74	0	0	60	265	162.6999969	9.7	29.1	1	0	0	5.3	0
0	66	0	0	61	108	82.19999695	13.6	36.7	0	0	0	12.8	0
0	80	0	0	102	229	112.0999985	12.2	31.1	0	0	0	5.2	0
1	88	0	0	419	258	0.5	13.6	28.6	0	1	1	6.8	0
0	76	0	0	46	325	199.6999969	25.8	17.5	1	0	0	2.3	0
1	76	0	0	401	25	64.55000305	27	37.7	1	0	0	35.7	0
1	45	0	0	65	259	161.5	18.8	20.7	0	0	0	6.5	0
1	75	1	0	79	253	134.8999939	12.4	22.1	0	0	0	5.4	1
1	57	0	0	167	143	25.87000084	13.3	32.3	0	0	0	4.9	0
0	80	0	0	118	203	200	11.8	24.8	1	0	0	5.1	0
0	88	1	1	140	99	60.93000031	4	23.2	1	0	1	10.5	0
1	75	0	0	406	262	131.8000031	10.7	25.3	0	1	1	13.8	0
0	70	1	1	65	63	172.3999939	29.5	25	0	0	1	63.7	0
0	42	0	1	102	33	85	9.2	28.4	1	0	0	8.4	0
0	80	0	0	324	510	60.81999969	13.6	30.1	0	1	0	3.8	0
1	35	0	0	57	110	57.02000046	11.6	31.2	0	0	0	11.1	0
1	64	0	0	34	369	124.5999985	17.3	29.9	1	0	0	6.3	0
0	34	0	1	90	168	43.5	3.2	37.2	0	0	0	22.3	0
1	70	0	1	66	171	60.65000153	5.5	31.1	0	0	0	7.7	0
1	37	0	0	41	269	19.60000038	7.6	31.3	0	0	0	4.9	0
1	85	0	1	68	238	59.09999847	13	24.4	1	0	0	9.8	0
1	67	0	0	63	122	154.5	10.6	27.7	0	0	0	12.9	0
0	70	1	0	70	114	107.5999985	5	29.8	0	0	0	14	0
0	38	0	0	226	360	165.8500061	18.2	30.5	1	0	1	14.5	0
0	83	1	0	72	90	59.75	10.4	34	0	0	0	17.5	0
0	83	1	0	240	182	200	16	32.4	1	0	0	14.8	0
0	46	1	0	64	267	108.7300034	9.5	30	0	0	0	13.5	0
1	55	1	0	78	210	172.1000061	9.2	25.2	0	0	0	7.5	0
1	88	0	0	124	36	61.45999908	30.9	32.6	0	1	0	11.4	0
1	85	1	0	92	92	190.1000061	12.8	28.1	0	0	0	9.9	0
1	61	0	1	121	285	57	16.3	30.1	1	0	1	17.3	0
1	58	0	0	37	129	77.19999695	10.4	27.5	0	0	0	10.5	0
0	52	1	0	117	91	156.8999939	1.6	31.2	0	0	0	16	0
1	48	0	0	81	283	62.15000153	6.9	27.3	0	0	0	7.1	1
0	66	0	0	283	100	61.36999893	5.8	25.3	0	0	0	3.7	0
1	76	0	0	93	143	190.7700043	5.9	23.5	0	0	1	31.1	0
0	51	0	0	53	194	117.0999985	4.6	32.3	0	0	0	6.9	0
0	61	0	0	88	107	177.1999969	18.6	33.6	0	0	0	9.1	0
0	49	0	1	44	123	51.90000153	23.9	27.7	0	0	0	17.8	1
0	45	0	0	82	111	165.1999969	8.8	29.5	0	0	0	100.6	0
0	61	0	0	68	200	220.5	11.6	25.7	1	0	0	16.5	0
0	55	0	0	104	289	200	17.6	25.8	0	0	1	43.2	0
0	84	0	0	121	127	185.8000031	10.1	27	0	0	0	10.8	0
1	45	1	0	225	121	61.09999847	21.5	35.2	0	0	0	8.4	0
1	80	0	0	135	98	174.8600006	28.9	28.3	1	0	0	19.7	0
0	75	0	0	70	218	49.04999924	8.3	30.3	0	0	0	27.7	0
1	90	0	0	89	80	169.6999969	12.9	30.6	0	0	0	23.2	0
0	73	0	2	109	147	67.61000061	2.5	26.5	0	0	1	14.9	0
0	57	0	0	90	57	62.52000046	29.8	33.7	0	0	0	19.4	0
0	67	0	0	57	288	200	19.2	26.4	0	1	0	11.7	0
1	75	0	0	117	21	122.0999985	22.4	21.2	1	1	0	52.2	1
1	77	0	0	130	19	200	19.3	30.5	0	0	0	8.4	1
1	80	0	0	71	79	104.9000015	16.2	18.5	0	0	0	21.5	0
0	34	0	0	113	128	58	21.9	27.9	0	0	0	30.1	0
1	80	0	0	57	209	163.5	6.7	20.5	0	0	0	5.5	0
0	80	0	0	48	70	64.09999847	3.3	29.6	0	0	0	6.5	0
1	48	0	0	55	256	200	13.6	29.8	0	0	0	3.1	0
1	86	0	0	354	79	52.70000076	8	26.1	0	0	1	29.7	0
0	82	0	1	197	175	71.06999969	5.8	26.4	1	0	0	6.5	1
1	75	0	0	58	188	110	16.8	30	0	0	0	11.9	0
1	48	1	0	41	16	115.4300003	7.7	29.2	0	0	0	8.5	0
1	84	1	1	113	75	56.36000061	5.5	27.1	0	0	1	6.1	1
0	65	0	0	116	348	57.59999847	4.8	27.2	0	0	0	7.6	0
0	79	1	1	191	111	163.8000031	3.5	22.2	0	0	0	14	0
0	66	1	0	217	29	60	0.3	33.2	0	0	1	14.3	0
0	70	0	0	218	114	112	31.5	22.8	1	0	1	43.1	1
0	61	0	0	80	175	170	11.1	33.3	0	0	0	44.6	1
0	86	0	0	194	132	62.40000153	13.9	21.3	0	0	0	26.8	0
0	81	0	0	87	81	231.1000061	10.4	22.8	1	0	0	17.6	1
1	39	0	0	90	145	200	19	31.4	0	0	0	40.7	0
1	64	1	1	47	83	67.83999634	15	28.9	0	0	0	10.2	0
1	55	0	0	69	34	173.2700043	8.3	32.7	1	0	0	20.4	1
0	86	0	0	145	167	171.3000031	15.9	20.8	0	0	0	6.6	0
1	57	0	0	50	145	38	5.7	29.9	0	0	0	5.7	0
1	56	1	0	57	94	134.6000061	5.6	33.3	0	0	0	10.9	0
0	86	0	0	214	123	125.4000015	22	33.8	0	1	1	19.9	0
0	80	0	0	209	415	61.09999847	8.7	31.4	0	0	0	3.8	0
1	73	0	0	50	212	191.3999939	14.9	29	0	0	0	11	0
0	31	0	1	73	280	58.31999969	12	30	0	0	0	22.2	1
0	85	0	0	357	18	200	45.3	25.2	0	1	1	21.6	0
1	61	0	0	39	166	163.6999969	13.3	32.4	0	0	0	7.3	0
1	74	0	0	69	168	165.8000031	8.1	25.8	0	0	0	10.2	0
0	80	0	0	16	71	62.47000122	6.4	31.2	0	0	1	45.4	1
1	84	0	0	57	132	51.84999847	9.6	33.2	1	0	0	20	0
1	67	0	0	125	111	18.29999924	2.9	31.1	0	0	0	18.4	0
1	60	0	0	49	207	89.69999695	20.4	31.9	0	0	0	11.8	0
0	63	1	0	37	187	114.5	16.5	27.5	0	0	0	11.5	0
0	66	0	1	112	68	163	0.9	22.6	0	0	0	12.1	0
0	82	1	0	250	71	58.86999893	17.8	31.6	0	0	0	12	0
1	66	0	1	168	146	188.6000061	6.5	24	0	0	0	14.4	0
1	83	0	0	216	70	80	13.7	29	0	0	0	10.5	0
1	69	0	0	100	250	66.09999847	20.2	26.5	0	0	0	9.3	0
1	87	1	0	54	199	118.9000015	8.5	28.9	0	0	0	6	0
1	67	0	0	89	187	60.29999924	6	25	1	1	1	2	0
0	75	0	0	192	33	72.69999695	16	29.1	0	0	0	22.4	1
1	47	0	0	41	249	10.28999996	11.4	33.2	1	0	0	17	0
0	69	0	0	68	119	200	24.3	32.2	1	0	0	36.2	0
0	69	0	0	113	88	197.6999969	6.8	31.4	1	0	0	20.8	0
1	70	1	0	57	131	57.90000153	6.6	28.3	0	0	0	87.3	0
0	55	1	0	406	112	192.8999939	3.8	21.7	0	0	1	21.4	0
0	55	1	0	34	355	106.5	8.2	20.4	0	0	1	5.3	0
0	85	0	0	63	315	228.3999939	7	25.6	0	0	0	8.2	0
1	81	0	0	78	62	75.30000305	12.4	30.6	0	0	0	3.6	0
0	78	0	0	179	130	197.6999969	10.3	30	0	0	0	10.1	0
0	21	0	0	136	167	101.0999985	11.4	34.8	0	0	0	9.7	0
0	60	0	1	183	172	55.70000076	1.9	20.7	0	0	0	11.6	0
1	82	0	0	121	135	171	40	29.6	0	0	0	6.9	0
0	64	1	0	79	121	164.6000061	4.1	28.8	0	0	0	8.9	0
0	53	0	0	75	263	35.5	5.6	33.5	0	0	0	6.6	0
0	84	0	0	321	131	87.31999969	11.7	26	1	1	1	12.4	0
1	82	0	0	192	53	184.8200073	7.1	29.3	0	0	0	9.3	0
1	66	0	0	32	231	162.5	15.3	26.1	1	0	0	4.6	0
0	77	0	0	311	102	53	16.7	34	1	0	1	44.9	0
0	36	0	0	219	118	144	12	40	0	0	0	14	0
0	78	0	0	67	84	87.5	5.3	31.7	0	0	0	7.9	0
0	84	0	0	57	194	67.09999847	8.2	28.4	0	0	0	14.6	1
0	84	0	0	71	156	188.3999939	16.3	26.9	0	0	0	7.3	0
0	63	0	0	93	134	175	5.5	33.4	0	0	0	10.3	0
1	79	0	0	351	7	260	20	20.5	0	0	1	7.5	1
0	29	0	1	192	171	150	6.1	18.5	0	0	0	10.4	0
1	88	0	1	85	97	58	14.1	23.1	0	1	1	6.3	1
0	61	0	1	66	144	168.1000061	1.4	26.2	0	0	0	13.2	0
0	72	0	0	211	1	200	11	19.8	0	0	1	180	0
0	89	0	0	89	106	200	13.6	31.5	1	0	1	14.3	0
0	81	0	0	65	161	113.3000031	34.8	36.2	1	1	1	9.3	1
0	59	1	0	77	86	178.6600037	8.1	29.5	0	0	0	117.1	0
0	80	0	1	50	164	37.29999924	2.4	21.8	0	0	0	8.1	1
0	71	0	0	143	74	202.8999939	4.4	31.9	0	1	0	14.5	0
0	48	1	0	319	107	200	7.4	37.3	0	0	1	9.9	0
1	71	0	0	80	181	58.4	18.2	25.6	0	0	1	6.5	0
1	54	0	0	59	135	137	4.5	29.1	0	0	0	33.1	0
0	89	1	0	159	85	58.59999847	5.4	27.7	0	0	0	12.3	0
0	75	0	0	88	136	71.09999847	27.6	27.5	0	0	0	8.1	0
0	82	0	0	477	57	51.27000046	18.3	35.5	1	1	0	17	0
0	45	0	0	86	346	190.5899963	17.8	40.8	0	0	1	84.8	1
1	65	0	0	106	231	87.59999847	22.1	24.6	0	0	0	3.5	0
0	77	0	0	110	117	64.36000061	7.8	35.9	0	0	0	18.2	0
0	21	0	0	254	55	70.5	12.9	30.1	1	0	0	14.1	1
1	65	0	1	33	13	177.5700073	13	36.7	0	1	1	40.8	0
1	58	0	0	52	196	58.93000031	4.7	38.1	0	0	0	13.4	0
1	75	0	0	124	220	26.79999924	19.8	30.5	0	1	0	6.3	1
0	56	0	0	68	147	57.61000061	7.7	33.5	0	0	0	9.7	0
0	35	0	0	92	49	200	16.2	31.5	0	0	0	36.7	0
0	59	1	0	42	124	137.6999969	9.7	24.2	0	0	0	40.9	0
0	42	0	1	450	138	276.6000061	1.6	23.3	0	0	0	31.5	0
0	67	1	1	129	234	212	16.3	24.1	0	0	1	6	1
0	80	0	0	74	75	58.38999939	31.1	30.2	0	0	0	13.2	0
1	47	0	0	52	162	149.3000031	7	30.5	0	0	0	8.3	0
